# Supplementary material for: Different lactate metabolism subtypes reveal heterogeneity in clinical outcomes and immunotherapy in lung adenocarcinoma patients
Source: Heliyon. 2024 May 7;10(10):e30781. doi: 10.1016/j.heliyon.2024.e30781 (PMC11109851; doi:10.1016/j.heliyon.2024.e30781)
Supplement: Multimedia component 1 [file mmc1.xlsx]

## Sheet: Sheet1
Table S1. Lactate Metabolism Related Genes
GOBP_LACTATE_METABOLIC_PROCESS	https://www.gsea-msigdb.org/gsea/msigdb/human/geneset/GOBP_LACTATE_METABOLIC_PROCESS	ACTN3	GATD1	HAGH	HIF1A	LDHA	LDHAL6B	LDHB	LDHC	LDHD	MIR210	PARK7	PER2	PFKFB2	PNKD	SLC25A12	TIGAR	TP53
GOBP_LACTATE_TRANSMEMBRANE_TRANSPORT	https://www.gsea-msigdb.org/gsea/msigdb/human/geneset/GOBP_LACTATE_TRANSMEMBRANE_TRANSPORT	EMB	SLC16A1	SLC16A3	SLC16A7	SLC16A8	SLC5A12	SLC5A8
GOMF_LACTATE_DEHYDROGENASE_ACTIVITY	https://www.gsea-msigdb.org/gsea/msigdb/human/geneset/GOMF_LACTATE_DEHYDROGENASE_ACTIVITY	LDHA	LDHAL6A	LDHAL6B	LDHB	LDHD
GOMF_LACTATE_TRANSMEMBRANE_TRANSPORTER_ACTIVITY	https://www.gsea-msigdb.org/gsea/msigdb/human/geneset/GOMF_LACTATE_TRANSMEMBRANE_TRANSPORTER_ACTIVITY	SLC16A1	SLC16A3	SLC16A7	SLC16A8	SLC5A12	SLC5A8
